# Supplementary material for: Infant Feeding Pattern Clusters Are Associated with Childhood Health Outcomes
Source: Nutrients. 2023 Jul 7;15(13):3065. doi: 10.3390/nu15133065 (PMC10346276; doi:10.3390/nu15133065)
Supplement: Supplementary file 1 [file nutrients-15-03065-s001.zip]

Archive with 1 entries (1 files):
- nutrients-2477615-supplementary.pdf
